# Supplementary material for: HOXB9 Overexpression Promotes Colorectal Cancer Progression and Is Associated with Worse Survival in Liver Resection Patients for Colorectal Liver Metastases
Source: Int J Mol Sci. 2022 Feb 18;23(4):2281. doi: 10.3390/ijms23042281 (PMC8879839; doi:10.3390/ijms23042281)
Supplement: Supplementary file 1 [file ijms-23-02281-s001.zip]

Archive with 2 entries (2 files):
- Martinou_SDC 1.pdf
- Martinou_SDC2- remark checklist.pdf
